# Supplementary material for: A Protocol for a Mixed-Methods Process Evaluation of a Local Population Health Management System to Reduce Inequities in COVID-19 Vaccination Uptake
Source: Int J Environ Res Public Health. 2022 Apr 11;19(8):4588. doi: 10.3390/ijerph19084588 (PMC9029748; doi:10.3390/ijerph19084588)
Supplement: Supplementary file 1 [file ijerph-19-04588-s001.zip]

Archive with 1 entries (1 files):
- ijerph-1638862-SI.pdf
